# Supplementary material for: Probing Acidic and Defective Sites in Sulfated UiO-66 and ZrO2 via Adsorptive FTIR Spectroscopy
Source: Nanomaterials (Basel). 2025 May 22;15(11):779. doi: 10.3390/nano15110779 (PMC12156948; doi:10.3390/nano15110779)
Supplement: Supplementary file 1 [file nanomaterials-15-00779-s001.zip]

Archive with 1 entries (1 files):
- nanomaterials-3617407-supplementary.pdf
